# Supplementary material for: Drug Repositioning for HPV Clade-Specific Cervicouterine Cancer Using the OCTAD Pipeline
Source: Int J Mol Sci. 2025 Nov 20;26(22):11238. doi: 10.3390/ijms262211238 (PMC12653604; doi:10.3390/ijms262211238)
Supplement: Supplementary file 1 [file ijms-26-11238-s001.zip]

Archive with 6 entries (5 files):
- Supplementary/
- __MACOSX/._Supplementary
- Supplementary/Supplementary Table S5.xlsx
- __MACOSX/Supplementary/._Supplementary Table S5.xlsx
- Supplementary/Supplementary Material.pdf
- __MACOSX/Supplementary/._Supplementary Material.pdf
