# Supplementary material for: Drug Repositioning for HPV Clade-Specific Cervicouterine Cancer Using the OCTAD Pipeline
Source: Int J Mol Sci. 2025 Nov 20;26(22):11238. doi: 10.3390/ijms262211238 (PMC12653604; doi:10.3390/ijms262211238)
Supplement: Supplementary file 1 [file ijms-26-11238-s001.zip › Supplementary/Supplementary Table S5.xlsx]

## Sheet: A7_full
pert_iname

## Sheet: A9_full
pert_iname
